# Supplementary material for: Effects of High-Grain Diet on Performance, Ruminal Fermentation, and Rumen Microbial Flora of Lactating Holstein Dairy Cows
Source: Animals (Basel). 2024 Aug 30;14(17):2522. doi: 10.3390/ani14172522 (PMC11394336; doi:10.3390/ani14172522)
Supplement: Supplementary file 1 [file animals-14-02522-s001.zip]

Archive with 1 entries (1 files):
- animals-3158675-supplementary.pdf
